# Supplementary material for: Resveratrol and Pterostilbene Exhibit Anticancer Properties Involving the Downregulation of HPV Oncoprotein E6 in Cervical Cancer Cells
Source: Nutrients. 2018 Feb 21;10(2):243. doi: 10.3390/nu10020243 (PMC5852819; doi:10.3390/nu10020243)
Supplement: Supplementary file 1 [file nutrients-10-00243-s001.zip]

Archive with 3 entries (3 files):
- Vid S1.avi
- Vid S2.avi
- Vid S3.avi
